# Supplementary material for: Breast Pain in a Lactating Person: An Objective Structured Clinical Examination for Clerkship Students
Source: MedEdPORTAL. 2025 Aug 22;21:11543. doi: 10.15766/mep_2374-8265.11543 (PMC12371021; doi:10.15766/mep_2374-8265.11543)
Supplement: Supplementary file 1 — SP Case.docxSP Encounter Orientation for Students.docxDoor Card.docxPostencounter Note Answer Key.docxSP Student Scoring Rubric.docxPostencounter Note Scoring Criteria.docx [file mep_2374-8265.11543-s001.zip]

Archive with 7 entries (7 files):
- A. SP Case.docx
- B. SP Encounter Orientation for Students.docx
- C. Door Card.docx
- D. Postencounter Note Answer Key.docx
- E. SP Student Scoring Rubric.docx
- F. Postencounter Note Scoring Criteria.docx
- _Educational Summary Report_11543.pdf
